# Supplementary material for: Alterations in Calcium Handling Are a Common Feature in an Arrhythmogenic Cardiomyopathy Cell Model Triggered by Desmosome Genes Loss
Source: Int J Mol Sci. 2023 Jan 20;24(3):2109. doi: 10.3390/ijms24032109 (PMC9917020; doi:10.3390/ijms24032109)
Supplement: Supplementary file 1 [file ijms-24-02109-s001.zip]

Archive with 1 entries (1 files):
- ijms-2132379-supplementary.pdf
